# Supplementary material for: Development and evaluation of a mechanical ventilator-sharing system
Source: Front Med (Lausanne). 2024 Feb 16;11:1356769. doi: 10.3389/fmed.2024.1356769 (PMC10905385; doi:10.3389/fmed.2024.1356769)
Supplement: Supplementary file 3 [file Table_2.xlsx]

## Sheet: Study 2 and 3
Table S2
S Achanta et al, 2024. Development and evaluation of a mechanical ventilator-sharing system. Fron. Med. 11:1356769. doi: 10.3389/fmed.2024.1356769
Pressure target data
	******************PIG1****************							****************PIG2***************
region	Status	target	IP	Stdev	num	%error	SpO2	Status	target	IP	Stdev	num	%error	SpO2		pig 1 err	pig 2 err
P1-15 P2-15 12:25	Healthy	15	15.21	0.22	91	1.4	100	Healthy	15	15.24	0.23	91	1.6	100		-0.21	-0.24
P1-10 P2-10 12:25	Healthy	10	10.29	0.3	96	2.9	100	Healthy	10	10.26	0.33	96	2.6	100		-0.29	-0.26
P1-10 P2-15 12:25	Healthy	10	10.33	0.27	91	3.3	100	Healthy	15	15.06	0.21	91	0.4	100		-0.33	-0.06
P1-15 P2-10 12:25	Healthy	15	15.16	0.22	101	1.06667	100	Healthy	10	10.31	0.19	101	3.1	100		-0.16	-0.31
P1-20 P2-20 3:09	ARDS	20	20.68	0.32	61	3.4	100	ARDS	20	20.47	0.19	61	2.35	100		-0.68	-0.47
P1-10 P2-10 3:19	ARDS	10	10.39	0.57	101	3.9	98	ARDS	10	10.29	0.47	101	2.9	98		-0.39	-0.29
P1-15 P2-20 3:34	ARDS	15	15.57	0.27	81	3.8	100	ARDS	20	20.23	0.14	81	1.15	100		-0.57	-0.23
P1-10 P2-15 3:42	ARDS	10	10.33	0.39	91	3.3	99	ARDS	15	15.4	0.22	91	2.66667	100		-0.33	-0.4
P1-10 P2-10 12:03	ARDS	10	10.21	0.31	86	2.1	95	Healthy	10	10.16	0.32	86	1.6	100		-0.21	-0.16
P1-15 P2-15 12:13	ARDS	15	15.09	0.29	86	0.6	98	Healthy	15	15.12	0.24	86	0.8	100		-0.09	-0.12
P1-18 P2-10 12:24	ARDS	18	18.37	0.34	111	2.05556	99	Healthy	10	10.18	0.2	111	1.8	100		-0.37	-0.18
P1-10 P2-13 12:34	ARDS	10	10.11	0.28	79	1.1	98	Healthy	13	13.19	0.43	79	1.46154	100		-0.11	-0.19
P1-15 P2-15 2:08	Resolving	15	15.17	0.51	111	1.13333	100	ARDS	15	14.93	0.72	111	0.466667	95		-0.17	0.07
P1-20 P2-20 2:18	Resolving	20	20.26	0.46	101	1.3	100	ARDS	20	20.33	0.23	101	1.65	98		-0.26	-0.33
P1-15 P2-22 2:29	Resolving	15	15.19	0.39	86	1.26667	100	ARDS	22	22.43	0.27	86	1.95455	99		-0.19	-0.43
P1-20 P2-15 3:42	Resolving	20	20.34	0.34	161	1.7	100	ARDS	15	15.57	0.36	61	3.8	98		-0.34	-0.57
													1.69159
																bias	-0.277187
																1/2 precision	0.158282
																top bar	0.0393761
Volume Target data																bottom bar	-0.593751
	*****************PIG1*****************							****************PIG2***************
region	Status	target	Vti	Stdev	num	%error	SpO2	Status	target	Vti	Stdev	num	%error	SpO2		pig 1 err	pig 2 err
P1-400 P2-400 11:54	Healthy	400	404.04	23.4	101	1.01	100	Healthy	400	405.33	11.06	101	1.3325	100		-4.04	-5.33
P1-300 P2-500 12:04	Healthy	300	307.68	36.39	76	2.56	100	Healthy	500	496.43	14.08	76	0.714	100		-7.68	3.57
P1-500 P2-300 12:14	Healthy	500	495.07	43.07	60	0.986	100	Healthy	300	314.25	24.23	60	4.75	99		4.93	-14.25
P1-300 P2-300 2:39	ARDS	300	306.11	15.79	121	2.03667	95	ARDS	300	302.72	12.25	121	0.906667	93		-6.11	-2.72
P1-400 P2-500 2:49	ARDS	400	394.06	7.72	81	1.485	95	ARDS	500	498.4	9.06	81	0.32	97		5.94	1.6
P1-500 P2-400 2:59	ARDS	500	500.97	4.26	101	0.194	97	ARDS	400	397.49	7.41	101	0.6275	97		-0.97	2.51
P1-400 P2-500 11:41	ARDS	400	401.59	7.72	106	0.3975	99	Healthy	500	500.41	11.87	106	0.082	100		-1.59	-0.41
P1-500 P2-400 11:53	ARDS	500	500.98	4.37	86	0.196	100	Healthy	400	395.26	8.32	86	1.185	100		-0.98	4.74
P1-350 P2-450 1:45	Resolving	350	350.9	17.25	101	0.257143	98	ARDS	450	445.76	36.33	101	0.942222	97		-0.9	4.24
P1-500 P2-400 2:49	Resolving	500	498.19	10.84	101	0.362	99	ARDS	400	397.7	11.99	101	0.575	97		1.81	2.3
	Average Percent Error Healthy					1.51867							1.6127			bias	-0.667
	Average Percent Error ARDS/Resolving					0.704044							0.674278			1/2 precision	5.01692
	Average Percent Error ALL					0.948431							1.14349			top bar	9.36684
																bottom bar	-10.7008
